# Supplementary material for: NADK Governs Ferroptosis Susceptibility by Orchestrating NADPH Homeostasis
Source: Antioxidants (Basel). 2025 Nov 24;14(12):1396. doi: 10.3390/antiox14121396 (PMC12730079; doi:10.3390/antiox14121396)
Supplement: Supplementary file 1 [file antioxidants-14-01396-s001.zip]

Archive with 1 entries (1 files):
- antioxidants-3966137-supplementary.pdf
